# Supplementary material for: Assessing and Validating the Ability of Machine Learning to Handle Unrefined Particle Air Pollution Mobile Monitoring Data Randomly, Spatially, and Spatiotemporally
Source: Int J Environ Res Public Health. 2022 Aug 16;19(16):10098. doi: 10.3390/ijerph191610098 (PMC9408314; doi:10.3390/ijerph191610098)
Supplement: Supplementary file 1 [file ijerph-19-10098-s001.zip]

Archive with 1 entries (1 files):
- ijerph-1672372-supplementary.pdf
